# Supplementary material for: Impact of community-based forest restoration on stand structural attributes, aboveground biomass and carbon stock compared to state-managed forests in tropical ecosystems of Sri Lanka
Source: PeerJ. 2024 Sep 26;12:e18176. doi: 10.7717/peerj.18176 (PMC11439398; doi:10.7717/peerj.18176)
Supplement: Supplemental Information 1 [file peerj-12-18176-s001.zip]

Archive with 18 entries (18 files):
- Aludeniyaya State own.xlsx
- aludeniyayacommunity.xlsx
- Bambara State own.xlsx
- Bambarabedda community(1).xlsx
- dunukewala community(1).xlsx
- dunukewala state.xlsx
- Gadaboyaya State own.xlsx
- Gedaboyaya community(1).xlsx
- Hawannarawa community(1).xlsx
- Hawannarawa State own.xlsx
- Kiniyarawa community own(1).xlsx
- kiniyarawa State own.xlsx
- seeradunna community(1).xlsx
- seeradunna state.xlsx
- walasgala community(1).xlsx
- walasgala state.xlsx
- wegala commuinty managed(1).xlsx
- wegala state manage.xlsx
